# Supplementary material for: Integrated omics and machine learning-assisted profiling of cysteine-rich-receptor-like kinases from three peanut spp. revealed their role in multiple stresses
Source: Front Genet. 2023 Sep 20;14:1252020. doi: 10.3389/fgene.2023.1252020 (PMC10547876; doi:10.3389/fgene.2023.1252020)
Supplement: Supplementary file 1 [file Table2.XLSX]

## Sheet: S1 
Details of Identified CRK members in A. hypogaea
Gene Name	Gene ID	Groups	Chromosome	Start	End	Strand	Subcellular localization
AhCRK1	LOC112794865	I	Arahy.01	8863044	8869269	+	Chloroplast
AhCRK2	LOC112794856	I	Arahy.01	8884800	8891799	-	Chloroplast
AhCRK3	LOC112805858	I	Arahy.01	75190044	75193535	+	Nucleus
AhCRK4	LOC112769688	I	Arahy.03	16325988	16327133	-	Plasma membrane
AhCRK5	LOC112791763	I	Arahy.03	132732043	132735173	+	Plasma membrane
AhCRK6	LOC112791764	I	Arahy.03	132736133	132740326	+	Vacuolar
AhCRK7	LOC112796902	I	Arahy.04	82407959	82409510	-	Extracellular
AhCRK8	LOC112801153	I	Arahy.05	33885091	33888271	-	Plasma membrane
AhCRK9	LOC112801156	I	Arahy.05	33926090	33929931	-	Plasma membrane
AhCRK10	LOC112801217	I	Arahy.05	36016617	36019706	-	Vacuolar
AhCRK11	LOC112801216	I	Arahy.05	36019875	36022913	-	Extracellular
AhCRK12	LOC112697304	I	Arahy.06	105015051	105018303	-	Vacuolar
AhCRK13	LOC112707625	III	Arahy.08	43576846	43582108	+	Plasma membrane
AhCRK14	LOC112705482	II	Arahy.08	49439203	49443699	-	Plasma membrane
AhCRK15	LOC112711821	III	Arahy.09	111102463	111105809	+	Plasma membrane
AhCRK16	LOC112711858	III	Arahy.09	111453168	111456210	+	Plasma membrane
AhCRK17	LOC112711859	III	Arahy.09	111463115	111466475	+	Plasma membrane
AhCRK18	LOC112711862	III	Arahy.09	111510720	111514809	+	Plasma membrane
AhCRK19	LOC112711860	III	Arahy.09	111524690	111528707	+	Plasma membrane
AhCRK20	LOC112711878	III	Arahy.09	111557447	111559515	+	Extracellular
AhCRK21	LOC112711868	III	Arahy.09	111559643	111563228	+	Plasma membrane
AhCRK22	LOC112711873	III	Arahy.09	111563912	111567966	+	Chloroplast
AhCRK23	LOC112711880	III	Arahy.09	111605992	111610659	+	Vacuolar
AhCRK24	LOC112711871	III	Arahy.09	111610749	111613931	+	Plasma membrane
AhCRK25	LOC112711874	III	Arahy.09	111616899	111620090	+	Plasma membrane
AhCRK26	LOC114923973	II	Arahy.09	111622101	111625272	+	Plasma membrane
AhCRK27	LOC112711869	II	Arahy.09	111625848	111628777	+	Plasma membrane
AhCRK28	LOC112711870	II	Arahy.09	111630395	111633287	+	Plasma membrane
AhCRK29	LOC112711865	II	Arahy.09	111654471	111659442	+	Plasma membrane
AhCRK30	LOC112711867	II	Arahy.09	111664673	111667850	+	Plasma membrane
AhCRK31	LOC112719815	I	Arahy.10	2067186	2076013	-	Chloroplast
AhCRK32	LOC112714684	I	Arahy.10	3461406	3487921	+	Plasma membrane
AhCRK33	LOC112716934	I	Arahy.10	114988725	114995216	+	Plasma membrane
AhCRK34	LOC112716936	I	Arahy.10	115012032	115021022	+	Plasma membrane
AhCRK35	LOC112718031	I	Arahy.10	115034228	115045539	-	Plasma membrane
AhCRK36	LOC112723943	I	Arahy.11	2017542	2029026	-	Nucleus
AhCRK37	LOC112719817	I	Arahy.11	2044131	2052688	+	Vacuolar
AhCRK38	LOC112719818	I	Arahy.11	2058884	2066870	+	Chloroplast
AhCRK39	LOC112722338	I	Arahy.11	105633570	105637307	-	Nucleus
AhCRK40	LOC112729661	III	Arahy.12	10380313	10385026	-	Chloroplast
AhCRK41	LOC112727318	III	Arahy.12	39036665	39040796	+	Vacuolar
AhCRK42	LOC112732855	I	Arahy.13	18438220	18439158	+	Plasma membrane
AhCRK43	LOC112743514	I	Arahy.14	93960019	93962005	-	Extracellular
AhCRK44	LOC112743905	I	Arahy.14	121706954	121717892	-	Plasma membrane
AhCRK45	LOC112749922	I	Arahy.15	21211590	21214285	+	Plasma membrane
AhCRK46	LOC112749920	I	Arahy.15	21216680	21219544	+	Plasma membrane
AhCRK47	LOC112749921	I	Arahy.15	21219850	21222943	+	Chloroplast
AhCRK48	LOC112749981	I	Arahy.15	23587755	23591454	+	Plasma membrane
AhCRK49	LOC112749982	I	Arahy.15	23599462	23602689	+	Nucleus
AhCRK50	LOC112749984	I	Arahy.15	23673218	23676534	+	Plasma membrane
AhCRK51	LOC112755210	I	Arahy.16	137232151	137235613	-	Vacuolar
AhCRK52	LOC112755211	I	Arahy.16	137259839	137264558	-	Plasma membrane
AhCRK53	LOC112773271	III	Arahy.18	122312776	122317808	+	Plasma membrane
AhCRK54	LOC112775278	III	Arahy.19	156697732	156700680	-	Plasma membrane
AhCRK55	LOC112776564	II	Arahy.19	156540003	156542894	-	Plasma membrane
AhCRK56	LOC112777457	I	Arahy.19	156558633	156560629	-	Vacuolar
AhCRK57	LOC112777456	II	Arahy.19	156566391	156569993	-	Plasma membrane
AhCRK58	LOC112775899	II	Arahy.19	156578985	156581874	-	Plasma membrane
AhCRK59	LOC112775900	II	Arahy.19	156586172	156590834	-	Plasma membrane
AhCRK60	LOC112775897	II	Arahy.19	156592543	156595590	-	Plasma membrane
AhCRK61	LOC112775898	II	Arahy.19	156596869	156600050	-	Plasma membrane
AhCRK62	LOC112775286	III	Arahy.19	156602816	156606166	-	Plasma membrane
AhCRK63	LOC114925914	III	Arahy.19	156607895	156609300	-	Chloroplast
AhCRK64	LOC112775282	III	Arahy.19	156609492	156614342	-	Plasma membrane
AhCRK65	LOC112775288	III	Arahy.19	156615192	156616504	-	Extracellular
AhCRK66	LOC112775280	III	Arahy.19	156632655	156636635	-	Chloroplast
AhCRK67	LOC112775285	III	Arahy.19	156661171	156665340	-	Plasma membrane
AhCRK68	LOC112776332	III	Arahy.19	156954377	156957685	-	Plasma membrane
AhCRK69	LOC112782717	I	Arahy.20	141741349	141749412	+	Vacuolar
AhCRK70	LOC112786567	I	Arahy.20	141759595	141764801	-	Plasma membrane
AhCRK71	LOC112786641	I	Arahy.20	141766520	141771419	-	Chloroplast

## Sheet: S2 
Details of Identified CRK members in A. duranensis
Gene Name	Gene ID	Groups	Chromosome	Start	End	Strand	Subcellular localization
AdCRK1	LOC107495562	I	1	8297783	8303883	+	Chloroplast
AdCRK2	LOC107495578	I	1	8304382	8310810	-	Chloroplast
AdCRK3	LOC107495695	I	1	8313770	8320289	-	Chloroplast
AdCRK4	LOC107494796	I	1	70023199	70026260	+	Nucleus
AdCRK5	LOC107477813	I	3	18249940	18250878	+	Plasma Membrane
AdCRK6	LOC107481352	I	3	124646641	124649730	+	Plasma Membrane
AdCRK7	LOC107481350	I	3	124650999	124654618	+	Vacuolar
AdCRK8	LOC107484585	I	4	76971564	76973177	-	Extracellular
AdCRK9	LOC107485417	III	4	103797916	103817115	-	Plasma Membrane
AdCRK10	LOC107488654	I	5	20062738	20063886	+	Plasma Membrane
AdCRK11	LOC107488598	I	5	20067001	20070001	+	Extracellular
AdCRK12	LOC107488810	I	5	22114946	22118723	+	Plasma Membrane
AdCRK13	LOC107488809	I	5	22126586	22129670	+	Plasma Membrane
AdCRK14	LOC107488806	I	5	22160363	22163528	+	Plasma Membrane
AdCRK15	LOC107495091	I	6	98702867	98706130	-	Vacuolar
AdCRK16	LOC107494994	I	6	98725375	98729423	-	Plasma Membrane
AdCRK17	LOC107461932	I	8	30479369	30480224	-	Extracellular
AdCRK18	LOC107462948	III	8	42027414	42032983	+	Plasma Membrane
AdCRK19	LOC107463719	I	9	717713	720339	+	Cytoplasm
AdCRK20	LOC107466941	III	9	110585814	110589298	+	Plasma Membrane
AdCRK21	LOC107467162	III	9	110950466	110957970	+	Plasma Membrane
AdCRK22	LOC107467149	III	9	110979776	110984670	+	Plasma Membrane
AdCRK23	LOC107467150	III	9	110994200	110998178	+	Plasma Membrane
AdCRK24	LOC107467134	III	9	111004967	111009991	+	Plasma Membrane
AdCRK25	LOC107467137	III	9	111010855	111014877	+	Chloroplast
AdCRK26	LOC107467119	III	9	111047051	111050476	+	Plasma Membrane
AdCRK27	LOC107467121	III	9	111053256	111056213	+	Plasma Membrane
AdCRK28	LOC107467135	II	9	111058596	111065427	+	Plasma Membrane
AdCRK29	LOC107467139	II	9	111092102	111095110	+	Plasma Membrane
AdCRK30	LOC107467141	II	9	111097340	111098971	+	Plasma Membrane
AdCRK31	LOC107467123	II	9	111104247	111107371	+	Plasma Membrane
AdCRK32	LOC107467140	II	9	111117220	111119653	+	Chloroplast
AdCRK33	LOC107471995	I	10	104134443	104139178	+	Nucleus
AdCRK34	LOC107471883	I	10	104152366	104157362	-	Chloroplast
AdCRK35	LOC107471884	I	10	104159133	104163655	-	Chloroplast
AdCRK36	LOC127744163	I	scaffold			-	Extracellular

## Sheet: S3 
Details of Identified CRK members in A. ipaensis
Gene Name	Gene ID	Groups	Chromosome	Start	End	Strand	Subcellular localization
AiCRK1	LOC107644200	I	1	1870510	1881487	-	Nucleus
AiCRK2	LOC107644188	I	1	1898732	1908273	+	Vacuolar
AiCRK3	LOC107644176	I	1	1914183	1921890	+	Chloroplast
AiCRK4	LOC107639641	I	1	1922212	1930095	-	Chloroplast
AiCRK5	LOC107609361	I	1	95405318	95408493	-	Nucleus
AiCRK6	LOC107626796	III	2	9807843	9811157	-	Chloroplast
AiCRK7	LOC107625239	II	2	34356011	34362785	-	Plasma membrane
AiCRK8	LOC107632734	II	3	15935956	15936829	-	Extracellular
AiCRK9	LOC107632690	I	3	17939179	17940384	+	Plasma membrane
AiCRK10	LOC107631344	I	3	124787100	124790300	+	Plasma membrane
AiCRK11	LOC107631343	I	3	124791269	124795426	+	Extracellular
AiCRK12	LOC107637832	I	4	79149695	79151341	+	Extracellular
AiCRK13	LOC107639757	III	4	113764849	113775262	-	Plasma membrane
AiCRK14	LOC107643284	I	5	20480022	20482169	+	Chloroplast
AiCRK15	LOC107640337	I	5	20484315	20487239	+	Plasma membrane
AiCRK16	LOC107640338	I	5	20487574	20490547	+	Chloroplast
AiCRK17	LOC107643328	I	5	22695873	22699694	+	Plasma membrane
AiCRK18	LOC107643329	I	5	22706756	22710588	+	Nucleus
AiCRK19	LOC107643332	I	5	22782064	22785355	+	Plasma membrane
AiCRK20	LOC107605104	I	6	123589718	123592820	-	Chloroplast
AiCRK21	LOC107647488	I	6	123611309	123615525	+	Plasma membrane
AiCRK22	LOC107611987	III	8	117420515	117425619	+	Plasma membrane
AiCRK23	LOC107614699	I	9	1116488	1120942	+	Plasma membrane
AiCRK24	LOC110267101	I	9	4975963	4986351	-	Plasma membrane
AiCRK25	LOC107616129	II	9	145043119	145046628	-	Plasma membrane
AiCRK26	LOC107616503	II	9	145057030	145060594	-	Plasma membrane
AiCRK27	LOC107616127	II	9	145068701	145070703	-	Plasma membrane
AiCRK28	LOC107616126	II	9	145074648	145077663	-	Plasma membrane
AiCRK29	LOC110266447	II	9	145080072	145083050	-	Plasma membrane
AiCRK30	LOC110266448	II	9	145084489	145087541	-	Plasma membrane
AiCRK31	LOC107616124	III	9	145090281	145093512	-	Plasma membrane
AiCRK32	LOC107616123	III	9	145094934	145096373	-	Vacuolar
AiCRK33	LOC107616499	III	9	145096408	145103367	-	Plasma membrane
AiCRK34	LOC107616122	III	9	145119982	145123929	-	Nucleus
AiCRK35	LOC110262495	III	9	145124870	145129412	-	Plasma membrane
AiCRK36	LOC107616500	III	9	145140516	145144399	-	Plasma membrane
AiCRK37	LOC107616502	III	9	145149208	145153219	-	Plasma membrane
AiCRK38	LOC107616498	III	9	145169499	145172936	-	Plasma membrane
AiCRK39	LOC107619407	III	9	145191906	145194945	-	Plasma membrane
AiCRK40	LOC107617878	III	9	145441193	145445479	-	Plasma membrane
AiCRK41	LOC107624119	I	10	3320136	3324256	-	Plasma membrane
AiCRK42	LOC107622305	I	10	134116782	134123066	+	Vacuolar
AiCRK43	LOC107621234	I	10	134133359	134138585	-	Plasma membrane
AiCRK44	LOC110262388	I	10	134139636	134144471	-	Chloroplast

## Sheet: S4 
(1) Number of PF01657 (DUF26; Salt stress response/antifungal domain)
(2) Protein Kinase domains, where 'I' corresponds to PF00069 (Protein Kinase domain) and 'II' to PF07714 (Protein Tyrosine Kinase domain)
A. hypogaea					A. duranensis					A. ipaensis
Protein name	Accession No.	N° of PF01657 domains (1)	Protein Kinase domain (2)		Protein name	Accession No.	N° of PF01657 domains (1)	Protein Kinase domain (2)		Protein name	Accession No.	N° of PF01657 domains (1)	Protein Kinase domain (2)
AhCRK1	XP_025692626.1	2	I		AdCRK1	XP_015972197.1	2	I		AiCRK1	XP_016203503.1	1	I
AhCRK2	XP_025692617.1	2	I		AdCRK2	XP_015972215.3	2	I		AiCRK2	XP_016203483.1	2	I
AhCRK3	XP_025703972.1	2	I		AdCRK3	XP_015972351.1	2	I		AiCRK3	XP_020970952.1	2	I
AhCRK4	XP_025669960.1	2	0		AdCRK4	XP_015971324.1	2	I		AiCRK4	XP_016198712.1	2	I
AhCRK5	XP_025690502.1	2	I		AdCRK5	XP_015953367.1	2	0		AiCRK5	XP_020978391.1	2	I
AhCRK6	XP_025690503.1	2	I		AdCRK6	XP_015957123.1	2	I		AiCRK6	XP_020971052.1	2	I
AhCRK7	XP_025695361.1	2	0		AdCRK7	XP_015957119.1	2	I		AiCRK7	XP_016183309.1	2	I
AhCRK8	XP_025699512.1	2	I		AdCRK8	XP_015960623.1	2	0		AiCRK8	XP_016191882.1	2	0
AhCRK9	XP_025699516.1	2	I		AdCRK9	XP_015961435.1	4	I		AiCRK9	XP_016191843.1	2	0
AhCRK10	XP_025699615.1	2	II		AdCRK10	XP_015964892.1	2	0		AiCRK10	XP_016190257.1	2	I
AhCRK11	XP_025699614.1	2	II		AdCRK11	XP_052118173.1	2	I		AiCRK11	XP_016190256.1	2	I
AhCRK12	XP_025606211.1	2	I		AdCRK12	XP_015965072.1	2	I		AiCRK12	XP_016196605.1	2	0
AhCRK13	XP_025615227.1	4	I		AdCRK13	XP_052117994.1	2	I		AiCRK13	XP_016198837.1	4	I
AhCRK14	XP_025612091.1	2	I		AdCRK14	XP_015965070.1	2	I		AiCRK14	XP_020978981.1	1	I
AhCRK15	XP_025620331.1	2	II		AdCRK15	XP_020980853.1	2	I		AiCRK15	XP_020978979.1	2	I
AhCRK16	XP_025620370.1	2	II		AdCRK16	XP_015971514.2	2	I		AiCRK16	XP_020978980.1	2	I
AhCRK17	XP_025620371.1	2	I		AdCRK17	XP_015935975.1	2	0		AiCRK17	XP_016202424.1	2	I
AhCRK18	XP_025620374.1	2	I		AdCRK18	XP_052108850.1	4	I		AiCRK18	XP_016202425.1	2	I
AhCRK19	XP_025620372.1	2	I		AdCRK19	XP_015938058.3	1	I		AiCRK19	XP_016202426.1	2	I
AhCRK20	XP_025620394.1	2	0		AdCRK20	XP_015941426.1	2	I		AiCRK20	XP_016162340.2	2	I
AhCRK21	XP_025620379.1	2	I		AdCRK21	XP_052110359.1	2	I		AiCRK21	XP_016207045.2	2	I
AhCRK22	XP_025620386.1	2	I		AdCRK22	XP_020986923.1	2	I		AiCRK22	XP_016169329.1	4	I
AhCRK23	XP_029144892.1	4	I		AdCRK23	XP_015941673.1	2	I		AiCRK23	XP_016172328.2	2	I
AhCRK24	XP_025620385.1	2	I		AdCRK24	XP_015941657.1	2	I		AiCRK24	XP_020967902.1	0	I
AhCRK25	XP_025620393.1	2	II		AdCRK25	XP_015941660.1	2	I		AiCRK25	XP_020966835.1	2	I
AhCRK26	XP_025620383.1	2	II		AdCRK26	XP_052109659.1	2	I		AiCRK26	XP_016173937.2	2	I
AhCRK27	XP_025620381.1	2	II		AdCRK27	XP_020986925.1	2	I		AiCRK27	XP_020966848.1	2	0
AhCRK28	XP_025620384.1	2	II		AdCRK28	XP_015941659.1	2	I		AiCRK28	XP_020966839.1	2	I
AhCRK29	XP_025620375.1	2	I		AdCRK29	XP_015941663.3	2	I		AiCRK29	XP_020966838.1	2	I
AhCRK30	XP_025620378.1	2	I		AdCRK30	XP_015941665.3	2	0		AiCRK30	XP_020966846.1	2	I
AhCRK31	XP_025626311.1	2	I		AdCRK31	XP_020986916.1	2	I		AiCRK31	XP_020966847.1	2	I
AhCRK32	XP_025622114.1	1	I		AdCRK32	XP_052110728.1	1	I		AiCRK32	XP_020967757.1	2	0
AhCRK33	XP_025624783.1	2	II		AdCRK33	XP_020988217.1	1	I		AiCRK33	XP_020967758.1	6	I
AhCRK34	XP_025624785.1	3	II		AdCRK34	XP_015946889.1	2	I		AiCRK34	XP_020966840.1	2	I
AhCRK35	XP_029145277.1	4	II		AdCRK35	XP_015946890.1	2	I		AiCRK35	XP_020966836.1	2	I
AhCRK36	XP_025631072.1	2	I		AdCRK36	XP_052112404.1	2	0		AiCRK36	XP_016173934.1	2	I
AhCRK37	XP_025626313.1	2	I							AiCRK37	XP_016173936.1	2	I
AhCRK38	XP_025626314.1	2	II							AiCRK38	XP_016173932.2	2	I
AhCRK39	XP_025629114.1	2	I							AiCRK39	XP_016177177.2	2	I
AhCRK40	XP_025635611.2	2	I							AiCRK40	XP_016175240.1	2	I
AhCRK41	XP_029146260.1	2	II							AiCRK41	XP_020969939.1	0	I
AhCRK42	XP_025637447.1	2	0							AiCRK42	XP_016179653.1	2	I
AhCRK43	XP_025648537.1	2	0							AiCRK43	XP_020969956.1	2	I
AhCRK44	XP_025649113.1	4	I							AiCRK44	XP_020969954.1	2	I
AhCRK45	XP_025654138.1	2	II
AhCRK46	XP_025654136.1	2	II
AhCRK47	XP_025654137.1	2	II
AhCRK48	XP_025654234.1	2	I
AhCRK49	XP_025654235.1	2	II
AhCRK50	XP_025654237.1	2	I
AhCRK51	XP_025658937.1	2	I
AhCRK52	XP_025658938.1	2	I
AhCRK53	XP_025674134.1	4	I
AhCRK54	XP_025674604.1	2	I
AhCRK55	XP_029151664.1	2	I
AhCRK56	XP_025677615.1	2	0
AhCRK57	XP_025677614.1	2	I
AhCRK58	XP_025675580.1	2	II
AhCRK59	XP_025675582.1	2	II
AhCRK60	XP_025675578.1	2	I
AhCRK61	XP_025675579.1	2	II
AhCRK62	XP_025674622.1	2	II
AhCRK63	XP_029151428.1	2	0
AhCRK64	XP_029151423.1	2	I
AhCRK65	XP_025674625.1	2	0
AhCRK66	XP_025674609.1	4	I
AhCRK67	XP_025674621.1	2	I
AhCRK68	XP_025676241.1	2	II
AhCRK69	XP_025681043.1	2	II
AhCRK70	XP_029151864.1	2	I
AhCRK71	XP_025685791.1	2	II

## Sheet: S5
Duplication data of AiCRK genes, rate of synonymous and non-synonymous mutations, duplication time (MYA), and type of duplication between the genes.
Gene 1	Gene 2	Ka	Ks	Ka/Ks	Time (MYA)	Duplication
AiCRK2	AiCRK4	0.2428	1.529	0.158797	50.9667	Tandem
AiCRK6	AiCRK37	2.227	2.6512	0.839997	88.3733	Segmental
AiCRK8	AiCRK27	0.0073	0.0253	0.288538	0.843333	Segmental
AiCRK11	AiCRK18	5.6583	2.2366	2.52987	74.5533	Segmental
AiCRK11	AiCRK19	2.3277	1.7496	1.33042	58.32	Segmental
AiCRK18	AiCRK19	0.2578	0.1773	1.45403	5.91	Tandem
AiCRK21	AiCRK23	3.2773	3.8821	0.844208	129.403	Segmental
AiCRK22	AiCRK34	0.5843	1.4289	0.408916	47.63	Segmental
AiCRK25	AiCRK30	0.2747	1.4153	0.194093	47.1767	Tandem
AiCRK31	AiCRK35	1.1706	1.9544	0.598956	65.1467	Tandem
AiCRK31	AiCRK36	2.3314	1.9916	1.17062	66.3867	Tandem
AiCRK31	AiCRK39	2.4016	2.3622	1.01668	78.74	Tandem
AiCRK34	AiCRK37	3.1719	2.363	1.34232	78.7667	Tandem
AiCRK35	AiCRK38	1.345	1.037	1.29701	34.5667	Tandem
AiCRK35	AiCRK39	1.7041	2.2585	0.754527	75.2833	Tandem
AiCRK36	AiCRK39	1.9605	2.0605	0.951468	68.6833	Tandem
AiCRK38	AiCRK42	3.3356	1.9362	1.72276	64.54	Segmental
AiCRK42	AiCRK43	0.05	0.3552	0.140766	11.84	Tandem
AiCRK42	AiCRK44	0.0448	0.3284	0.136419	10.9467	Tandem
AiCRK43	AiCRK44	0.0147	0.1858	0.0791173	6.19333	Tandem

## Sheet: S6 
Duplication data of AdCRK genes, rate of synonymous and non-synonymous mutations, duplication time (MYA), and type of duplication between the genes.
Gene 1	Gene 2	Ka	Ks	Ka/Ks	Time (MYA)	Duplication
AdCRK1	AdCRK2	1.8999	1.2581	1.51013	41.9367	Tandem
AdCRK2	AdCRK3	1.6349	1.4654	1.11567	48.8467	Tandem
AdCRK13	AdCRK14	0.1032	0.3803	0.271365	12.6767	Tandem
AdCRK21	AdCRK22	0.5074	1.9512	0.260045	65.04	Tandem
AdCRK21	AdCRK23	0.5074	3.6574	0.138732	121.913	Tandem
AdCRK21	AdCRK33	2.1475	2.244	0.956996	74.8	Segmental
AdCRK21	AdCRK34	0.7664	1.6879	0.454055	56.2633	Segmental
AdCRK22	AdCRK23	0.016	0.0496	0.322581	1.65333	Tandem
AdCRK22	AdCRK25	1.6693	2.2262	0.749843	74.2067	Tandem
AdCRK22	AdCRK27	1.8525	2.6163	0.708061	87.21	Tandem
AdCRK23	AdCRK25	1.7183	2.4208	0.709807	80.6933	Tandem
AdCRK23	AdCRK27	1.9518	2.6163	0.746015	87.21	Tandem
AdCRK25	AdCRK34	1.7714	1.3184	1.3436	43.9467	Segmental
AdCRK31	AdCRK32	0.1731	0.2145	0.806993	7.15	Tandem

## Sheet: S7
miRNA_Acc.	Target_Acc.	Expectation	UPE$	miRNA_start	miRNA_end	Target_start	Target_end	miRNA_aligned_fragment	alignment	Target_aligned_fragment	Inhibition	Multiplicity
ahy-miR156a	AhCRK49	3	-1	1	20	182	201	UGACAGAAGAGAGAGAGCAC	: .:.:::.::::.:::::	AUUUUUUCUUUCUUUUGUCA	Cleavage	1
ahy-miR156b-5p	AhCRK55	3.5	-1	1	21	2142	2162	UUGACAGAAGAUAGAGAGCAC	:::.:::.:::.:::: :.::	GUGUUCUUUAUUUUCUAUUAA	Cleavage	1
ahy-miR156b-5p	AhCRK56	3.5	-1	1	21	1337	1357	UUGACAGAAGAUAGAGAGCAC	:::.:::.:::.:::: :.::	GUGUUCUUUAUUUUCUAUUAA	Cleavage	1
ahy-miR156c	AhCRK49	3.5	-1	1	21	182	202	UUGACAGAAGAGAGAGAGCAC	: .:.:::.::::.:::::.	AUUUUUUCUUUCUUUUGUCAG	Cleavage	1
ahy-miR156b-3p	AhCRK56	4	-1	1	21	1	20	GCUCUCUAAGCUUCUGUCAUC	:::: : :::.::::::.::	UAUGA-AAAAGUUUAGAGGGC	Cleavage	1
ahy-miR3520-5p	AhCRK44	4	-1	1	22	2461	2482	AGGUGAUGGUGAAUAUCUUAUC	::: ::::::.:.: :.::	UCAAAGUUAUUCAUCGUGAUCU	Cleavage	1
ahy-miR156b-5p	AhCRK49	4.5	-1	1	21	182	202	UUGACAGAAGAUAGAGAGCAC	: .:.::: ::::.:::::.	AUUUUUUCUUUCUUUUGUCAG	Cleavage	1
ahy-miR167-5p	AhCRK36	4.5	-1	1	21	452	472	UGAAGCUGCCAGCAUGAUCUU	:: :: :::::::: :.::.:	AAUAUGAUGCUGGCUGUUUUA	Cleavage	1
ahy-miR3513-5p	AhCRK59	4.5	-1	1	21	1843	1863	UUAAUUUCUGAGUUUGUCAUC	.: ..:.:.:::::::: ::	AGUAGUAGAUUCAGAAAUGAA	Cleavage	1
ahy-miR3513-5p	AhCRK28	4.5	-1	1	21	1785	1805	UUAAUUUCUGAGUUUGUCAUC	.: ..:.:.:::::::: ::	AGUAGUAGAUUCAGAAAUGAA	Cleavage	1
ahy-miR3517	AhCRK49	4.5	-1	1	21	1239	1260	CUGACCACUGUGAUC-CCGGAA	:::.:: :.:..:::::::.::	UUCUGGUGGUUGCAGUGGUUAG	Cleavage	1
ahy-miR156a	AhCRK55	5	-1	1	20	2142	2161	UGACAGAAGAGAGAGAGCAC	:::.:::.: :.:::: :.:	GUGUUCUUUAUUUUCUAUUA	Translation	1
ahy-miR156a	AhCRK56	5	-1	1	20	1337	1356	UGACAGAAGAGAGAGAGCAC	:::.:::.: :.:::: :.:	GUGUUCUUUAUUUUCUAUUA	Translation	1
ahy-miR156a	AhCRK20	5	-1	1	20	834	853	UGACAGAAGAGAGAGAGCAC	::::.::::::: ::..	CACCUCUUUCUCUUCCGUUG	Cleavage	1
ahy-miR156a	AhCRK3	5	-1	1	20	286	305	UGACAGAAGAGAGAGAGCAC	: .:::.:::.:::: ::	UUUUUCUUUCUUUUCUUUCC	Cleavage	1
ahy-miR156c	AhCRK56	5	-1	1	21	1337	1357	UUGACAGAAGAGAGAGAGCAC	:::.:::.: :.:::: :.::	GUGUUCUUUAUUUUCUAUUAA	Cleavage	1
ahy-miR156c	AhCRK55	5	-1	1	21	2142	2162	UUGACAGAAGAGAGAGAGCAC	:::.:::.: :.:::: :.::	GUGUUCUUUAUUUUCUAUUAA	Cleavage	1
ahy-miR156c	AhCRK20	5	-1	1	21	834	854	UUGACAGAAGAGAGAGAGCAC	::::.::::::: ::..	CACCUCUUUCUCUUCCGUUGC	Cleavage	1
ahy-miR160-5p	AhCRK32	5	-1	1	21	1116	1136	UGCCUGGCUCCCUGAAUGCCA	:.:: :::::. .:::::	GUGUAUGCAGGGGUUCAGGCC	Cleavage	1
ahy-miR167-5p	AhCRK1	5	-1	1	21	814	834	UGAAGCUGCCAGCAUGAUCUU	: :: :::::::. :.::.:	CAUAUGAUGCUGGUUGUUUUA	Cleavage	1
ahy-miR167-5p	AhCRK38	5	-1	1	21	816	836	UGAAGCUGCCAGCAUGAUCUU	:: :::::::. :.::.:	CUUAUGAUGCUGGUUGUUUUA	Cleavage	1
ahy-miR3508	AhCRK62	5	-1	1	21	315	335	UAGAGGGUCCCCAUGUUCUCA	::::::: ::: :.:::::.	UGAGAACUUGGAAAUCCUCUG	Translation	1
ahy-miR3508	AhCRK25	5	-1	1	21	413	433	UAGAGGGUCCCCAUGUUCUCA	::::::: ::: :.:::::.	UGAGAACUUGGAAAUCCUCUG	Translation	1
ahy-miR3509-3p	AhCRK9	5	-1	1	22	1592	1613	AUCUAACGACUCUCAGAUAUCA	::.: .:: :.:::::::	GCUGAUUUUGGACUUGUUAGAU	Translation	1
ahy-miR3509-3p	AhCRK48	5	-1	1	22	1672	1693	AUCUAACGACUCUCAGAUAUCA	::.: .:: :.:::::::	GCUGAUUUUGGACUUGUUAGAU	Translation	1
ahy-miR3509-3p	AhCRK44	5	-1	1	22	2572	2592	AUCUAACGACUCUCAGAUAUCA	:::: :::::.:::.::	CUGCAUCU-AGAGUUGUUGGAA	Cleavage	1
ahy-miR3511-3p	AhCRK22	5	-1	1	21	560	580	UGUUACUAUGGCAUCUGGUAA	.:: .::::.:.::.::.	UCUUCAUGUGCCGUGGUGACG	Cleavage	1
ahy-miR3513-3p	AhCRK31	5	-1	1	21	59	79	UUGAUAAGAUAGAAAUUGUAU	:.:::::.: ::: ::::	CAAUAAUUUUUUUCUCAUCAU	Translation	1
ahy-miR3513-3p	AhCRK36	5	-1	1	21	1257	1277	UUGAUAAGAUAGAAAUUGUAU	:: :: :::::::::::	CGACCAUGAAUAUCUUAUCAA	Cleavage	1
ahy-miR3513-3p	AhCRK30	5	-1	1	21	1887	1907	UUGAUAAGAUAGAAAUUGUAU	: :... ::::::. :::.::	ACAUGGGUUCUAUUGUAUUAA	Cleavage	1
ahy-miR3513-3p	AhCRK55	5	-1	1	21	1920	1940	UUGAUAAGAUAGAAAUUGUAU	: :..: ::::::. :::..:	ACAUGAGUUCUAUUGUAUUGA	Cleavage	1
ahy-miR3513-5p	AhCRK3	5	-1	1	21	2836	2856	UUAAUUUCUGAGUUUGUCAUC	:::::.::: ..:::::	ACAAACAAAUUCAAGGAUUAA	Cleavage	1
ahy-miR3513-5p	AhCRK61	5	-1	1	21	2055	2075	UUAAUUUCUGAGUUUGUCAUC	: : :..::.:.:: .:::::	GCUAAUGAAUUUAGUGAUUAA	Cleavage	1
ahy-miR3513-5p	AhCRK26	5	-1	1	21	2119	2139	UUAAUUUCUGAGUUUGUCAUC	: : :..::.:.:: .:::::	GCUAAUGAAUUUAGUGAUUAA	Cleavage	1
ahy-miR3514-5p	AhCRK39	5	-1	1	22	2519	2540	AGGAUUCUGUAUUAACGGUGGA	::::: ::.:.:: .:::::	GCCACCACUAGUGCAAGAUCCU	Cleavage	1
ahy-miR3514-5p	AhCRK3	5	-1	1	22	2387	2408	AGGAUUCUGUAUUAACGGUGGA	::::: ::.:.:: .:::::	GCCACCACUAGUGCAAGAUCCU	Cleavage	1
ahy-miR3514-5p	AhCRK66	5	-1	1	22	137	158	AGGAUUCUGUAUUAACGGUGGA	:: .. :::::.::::: :::	CCCUUUCUUAAUGCAGAAACCU	Cleavage	1
ahy-miR3514-5p	AhCRK32	5	-1	1	22	1444	1465	AGGAUUCUGUAUUAACGGUGGA	: .:.: :.:::.::.:::.	GCAGCUGCUGAUAUAGGAUCUA	Cleavage	1
ahy-miR3514-5p	AhCRK9	5	-1	1	22	2069	2090	AGGAUUCUGUAUUAACGGUGGA	.: . :::::.: :.:::::	GAUAGUUUUAAUGCUGGAUCCU	Cleavage	1
ahy-miR3514-5p	AhCRK48	5	-1	1	22	2149	2170	AGGAUUCUGUAUUAACGGUGGA	.: . :::::.: :.:::::	GAUAGUUUUAAUGCUGGAUCCU	Cleavage	1
ahy-miR3520-3p	AhCRK35	5	-1	1	21	1326	1346	AAGGGAGACGUUUGAAUUAUC	:::::::.: :. :::::	UCCAAUUCAAGCCUUGCCCUU	Cleavage	2
ahy-miR3520-3p	AhCRK35	5	-1	1	21	3393	3413	AAGGGAGACGUUUGAAUUAUC	:::::::.: :. :::::	UCGAAUUCAAGCCUUGCCCUU	Cleavage	2
ahy-miR3520-3p	AhCRK69	5	-1	1	21	1619	1639	AAGGGAGACGUUUGAAUUAUC	:::::::.: :. :::::	UCCAAUUCAAGCCUUGCCCUU	Cleavage	1
ahy-miR3520-3p	AhCRK34	5	-1	1	21	1643	1663	AAGGGAGACGUUUGAAUUAUC	:::::::.: :. :::::	UCCAAUUCAAGCCUUGCCCUU	Cleavage	1
ahy-miR3520-3p	AhCRK33	5	-1	1	21	1555	1575	AAGGGAGACGUUUGAAUUAUC	:::::::.: :. :::::	UCCAAUUCAAGCCUUGCCCUU	Cleavage	1
ahy-miR3520-3p	AhCRK71	5	-1	1	21	1363	1383	AAGGGAGACGUUUGAAUUAUC	:::::::.: :. :::::	UCCAAUUCAAGCCUUGCCCUU	Cleavage	1
ahy-miR3520-3p	AhCRK6	5	-1	1	21	94	114	AAGGGAGACGUUUGAAUUAUC	:::::::: ::::.:.:	UCUAAUUCAAUAGUCUUCUUG	Translation	1
ahy-miR3520-3p	AhCRK70	5	-1	1	21	1342	1362	AAGGGAGACGUUUGAAUUAUC	:::::::.: :. :::::	UCGAAUUCAAGCCUUGCCCUU	Cleavage	1
ahy-miR3520-5p	AhCRK53	5	-1	1	22	2226	2247	AGGUGAUGGUGAAUAUCUUAUC	:: ::::::.:.: :.::	CCAAAAUUAUUCAUCGUGAUCU	Cleavage	1
ahy-miR3520-5p	AhCRK13	5	-1	1	22	2276	2297	AGGUGAUGGUGAAUAUCUUAUC	:: ::::::.:.: :.::	CCAAAAUUAUUCAUCGUGAUCU	Cleavage	1
ahy-miR398	AhCRK37	5	-1	1	20	2004	2023	UGUGUUCUCAGGUCACCCCU	:::: : :..::::::.:.	AGGGCUUAUUUGAGAAUAUU	Cleavage	1
ahy-miR398	AhCRK2	5	-1	1	20	2102	2121	UGUGUUCUCAGGUCACCCCU	:::: : :..::::::.:.	AGGGCUUAUUUGAGAAUAUU	Cleavage	1
ahy-miR408-3p	AhCRK44	5	-1	1	21	1424	1444	AUGCACUGCCUCUUCCCUGGC	:.. : : ::.:::::::::	GUUCGUGCAGGGGCAGUGCAC	Cleavage	1
